# Supplementary material for: Risk of Typical Diabetes-Associated Complications in Different Clusters of Diabetic Patients: Analysis of Nine Risk Factors
Source: J Pers Med. 2021 Apr 22;11(5):328. doi: 10.3390/jpm11050328 (PMC8143487; doi:10.3390/jpm11050328)
Supplement: Supplementary file 1 [file jpm-11-00328-s001.zip]

Archive with 1 entries (1 files):
- jpm-1169414-supplementary.pdf
